# Supplementary material for: A Proteomic Study of the Dual Oncogenic and Tumor-Suppressive Roles of SIRT3 in Lung and Breast Cancer Cell Lines
Source: Int J Mol Sci. 2026 Jan 28;27(3):1325. doi: 10.3390/ijms27031325 (PMC12898715; doi:10.3390/ijms27031325)
Supplement: Supplementary file 1 [file ijms-27-01325-s001.zip]

Archive with 1 entries (1 files):
- ijms-4028917-supplementary.pdf
